# Supplementary material for: Doppler Evaluation of Fetal Cardiac Function in Gestational Diabetes Mellitus: A Scoping Review Providing Insights into Hemodynamic and Structural Alterations
Source: J Clin Med. 2025 Aug 8;14(16):5622. doi: 10.3390/jcm14165622 (PMC12386331; doi:10.3390/jcm14165622)
Supplement: Supplementary file 1 [file jcm-14-05622-s001.zip]

Archive with 1 entries (1 files):
- jcm-3770009-supplementary.pdf
